# Supplementary material for: Inhibition of Accumulation of Neutral Lipids and Their Hydroperoxide Species in Hepatocytes by Bioactive Allium sativum Extract
Source: Antioxidants (Basel). 2024 Oct 28;13(11):1310. doi: 10.3390/antiox13111310 (PMC11591070; doi:10.3390/antiox13111310)
Supplement: Supplementary file 1 [file antioxidants-13-01310-s001.zip]

Archive with 10 entries (7 files):
- Supplementary Information-2024-[Dibwe DF-Allium AL1] proofreading/
- Supplementary Information-2024-[Dibwe DF-Allium AL1] proofreading/.DS_Store
- Supplementary Information-2024-[Dibwe DF-Allium AL1] proofreading/Antioxidant-Supplementary Information-2024-[Dibwe DF-Allium AL1]-Prof Hui-Dibwe For Submission 20240921-proofreading 20241027.pdf
- Supplementary Information-2024-[Dibwe DF-Allium AL1] proofreading/Video S1-Real-time LD Accumulation and Inhibition by AL1-[Dibwe DF].mp4
- __MACOSX/
- __MACOSX/._Supplementary Information-2024-[Dibwe DF-Allium AL1] proofreading
- __MACOSX/Supplementary Information-2024-[Dibwe DF-Allium AL1] proofreading/
- __MACOSX/Supplementary Information-2024-[Dibwe DF-Allium AL1] proofreading/._.DS_Store
- __MACOSX/Supplementary Information-2024-[Dibwe DF-Allium AL1] proofreading/._Antioxidant-Supplementary Information-2024-[Dibwe DF-Allium AL1]-Prof Hui-Dibwe For Submission 20240921-proofreading 20241027.pdf
- __MACOSX/Supplementary Information-2024-[Dibwe DF-Allium AL1] proofreading/._SI 2-Video-Real-time LD Accumulation and Inhibition by AL1-[Dibwe DF].mp4
